# Supplementary material for: Existing Digital Health Technology Index Summary Report for Older Adults Living with Neurocognitive Disorders (Mild and Major) and Their Informal Caregivers: An Environmental Scan
Source: Geriatrics (Basel). 2024 Jun 22;9(4):85. doi: 10.3390/geriatrics9040085 (PMC11270236; doi:10.3390/geriatrics9040085)
Supplement: Supplementary file 1 [file geriatrics-09-00085-s001.zip]

Archive with 1 entries (1 files):
- geriatrics-2986889-supplementary.pdf
